# Supplementary material for: Host Metabolic Changes during Mycobacterium Tuberculosis Infection Cause Insulin Resistance in Adult Mice
Source: J Clin Med. 2022 Mar 16;11(6):1646. doi: 10.3390/jcm11061646 (PMC8948975; doi:10.3390/jcm11061646)
Supplement: Supplementary file 1 [file jcm-11-01646-s001.zip]

Archive with 1 entries (1 files):
- jcm-1605781-supplementary.pdf
